# Supplementary material for: Enabling Single‐Cell Drug Response Annotations from Bulk RNA‐Seq Using SCAD
Source: Adv Sci (Weinh). 2023 Feb 10;10(11):2204113. doi: 10.1002/advs.202204113 (PMC10104628; doi:10.1002/advs.202204113)
Supplement: Supplementary file 2 — Supplemental Tables S1‐S7 [file ADVS-10-2204113-s002.xlsx]

## Sheet: Table S1
# Table Performance of model under different data sampling and feature selection strategy
auc_weight	Drug	Etoposide	PLX4720	PLX4720_451Lu	Gefitinib	Vorinostat	AR-42	NVP-TAE684	Afatinib	Sorafenib	Cetuximab			auc_smote	Drug	Etoposide	PLX4720	PLX4720_451Lu	Gefitinib	Vorinostat	AR-42	NVP-TAE684	Afatinib	Sorafenib	Cetuximab
	seed42	0.699	0.679	0.388	0.96	0.931	0.967	0.699	0.885	0.599	0.946				seed42	0.691	0.869	0.377	0.795	0.938	0.737	0.658	0.933	0.764	0.781
	seed50	0.664	0.754	0.402	0.944	0.835	0.971	0.658	0.894	0.619	0.944				seed50	0.685	0.807	0.395	0.777	0.948	0.815	0.713	0.924	0.836	0.829
	seed60	0.685	0.637	0.376	0.973	0.855	0.976	0.637	0.874	0.578	0.907				seed60	0.69	0.835	0.348	0.786	0.948	0.813	0.711	0.919	0.769	0.742
	seed70	0.661	0.669	0.378	0.982	0.947	0.932	0.476	0.849	0.493	0.904				seed70	0.691	0.815	0.386	0.739	0.924	0.835	0.639	0.914	0.753	0.854
	seed80	0.638	0.73	0.362	0.974	0.94	0.995	0.519	0.9	0.619	0.912				seed80	0.714	0.799	0.398	0.768	0.953	0.807	0.547	0.936	0.733	0.783
	mean_auc	0.669	0.694	0.381	0.967	0.902	0.968	0.598	0.88	0.582	0.923				mean_auc	0.694	0.825	0.381	0.773	0.942	0.801	0.654	0.925	0.771	0.798
	std_auc (5_folds*5_seeds)	0.03	0.235	0.167	0.041	0.126	0.055	0.26	0.084	0.206	0.045				std_auc (5_folds*5_seeds)	0.032	0.187	0.099	0.14	0.054	0.109	0.183	0.047	0.129	0.13
aupr_weight	Drug	Etoposide	PLX4720	PLX4720_451Lu	Gefitinib	Vorinostat	AR-42	NVP-TAE684	Afatinib	Sorafenib	Cetuximab			aupr_smote	Drug	Etoposide	PLX4720	PLX4720_451Lu	Gefitinib	Vorinostat	AR-42	NVP-TAE684	Afatinib	Sorafenib	Cetuximab
	seed42	0.731	0.762	0.498	0.971	0.94	0.971	0.737	0.893	0.653	0.959				seed42	0.729	0.916	0.456	0.852	0.959	0.767	0.685	0.947	0.789	0.828
	seed50	0.683	0.826	0.487	0.953	0.841	0.965	0.717	0.922	0.647	0.944				seed50	0.722	0.859	0.458	0.828	0.96	0.803	0.709	0.944	0.859	0.858
	seed60	0.707	0.72	0.475	0.976	0.868	0.977	0.691	0.874	0.626	0.913				seed60	0.732	0.883	0.447	0.827	0.959	0.85	0.77	0.931	0.793	0.8
	seed70	0.687	0.744	0.484	0.984	0.95	0.94	0.568	0.862	0.564	0.883				seed70	0.74	0.858	0.454	0.79	0.942	0.868	0.682	0.919	0.765	0.889
	seed80	0.662	0.795	0.447	0.981	0.92	0.995	0.605	0.894	0.646	0.905				seed80	0.756	0.86	0.488	0.821	0.968	0.843	0.629	0.952	0.766	0.84
	mean_aupr	0.694	0.769	0.478	0.973	0.904	0.97	0.664	0.889	0.627	0.921				mean_aupr	0.736	0.875	0.461	0.824	0.958	0.826	0.695	0.938	0.794	0.843
	std_aupr (5_folds*5_seeds)	0.044	0.18	0.109	0.033	0.124	0.052	0.207	0.081	0.166	0.06				std_aupr (5_folds*5_seeds)	0.045	0.134	0.076	0.125	0.038	0.097	0.173	0.04	0.117	0.105
auc_weight_tp4k	Drug	Etoposide	PLX4720	PLX4720_451Lu	Gefitinib	Vorinostat	AR-42	NVP-TAE684	Afatinib	Sorafenib	Cetuximab			auc_smote_tp4k	Drug	Etoposide	PLX4720	PLX4720_451Lu	Gefitinib	Vorinostat	AR-42	NVP-TAE684	Afatinib	Sorafenib	Cetuximab
	seed42	0.592	0.752	0.521	0.835	0.733	0.727	0.644	0.753	0.704	0.871				seed42	0.66	0.941	0.515	0.727	0.811	0.873	0.56	0.879	0.674	0.656
	seed50	0.566	0.797	0.496	0.9	0.877	0.82	0.657	0.708	0.76	0.853				seed50	0.659	0.947	0.519	0.67	0.777	0.849	0.549	0.878	0.646	0.665
	seed60	0.572	0.803	0.51	0.846	0.916	0.807	0.657	0.735	0.721	0.883				seed60	0.685	0.938	0.486	0.654	0.821	0.866	0.594	0.89	0.639	0.625
	seed70	0.583	0.789	0.518	0.88	0.835	0.784	0.675	0.717	0.749	0.826				seed70	0.672	0.931	0.52	0.688	0.873	0.824	0.582	0.863	0.675	0.64
	seed80	0.603	0.762	0.495	0.848	0.776	0.784	0.622	0.819	0.764	0.835				seed80	0.68	0.929	0.481	0.687	0.847	0.856	0.533	0.882	0.697	0.651
	mean_auc	0.583	0.78	0.508	0.862	0.827	0.784	0.651	0.746	0.739	0.854				mean_auc	0.671	0.937	0.504	0.685	0.826	0.854	0.564	0.878	0.666	0.648
	std_auc (5_folds*5_seeds)	0.038	0.166	0.117	0.142	0.127	0.114	0.083	0.097	0.099	0.09				std_auc (5_folds*5_seeds)	0.034	0.044	0.111	0.222	0.133	0.098	0.071	0.076	0.105	0.097
aupr_weight_tp4k	Drug	Etoposide	PLX4720	PLX4720_451Lu	Gefitinib	Vorinostat	AR-42	NVP-TAE684	Afatinib	Sorafenib	Cetuximab			aupr_smote_tp4k	Drug	Etoposide	PLX4720	PLX4720_451Lu	Gefitinib	Vorinostat	AR-42	NVP-TAE684	Afatinib	Sorafenib	Cetuximab
	seed42	0.601	0.773	0.563	0.884	0.739	0.749	0.65	0.8	0.695	0.899				seed42	0.682	0.955	0.513	0.793	0.862	0.905	0.642	0.919	0.719	0.714
	seed50	0.575	0.825	0.527	0.933	0.876	0.833	0.675	0.76	0.795	0.883				seed50	0.673	0.954	0.562	0.737	0.827	0.887	0.602	0.9	0.671	0.727
	seed60	0.574	0.82	0.524	0.897	0.926	0.819	0.693	0.78	0.738	0.909				seed60	0.707	0.953	0.511	0.749	0.88	0.911	0.66	0.921	0.68	0.694
	seed70	0.585	0.809	0.558	0.916	0.834	0.78	0.673	0.777	0.774	0.862				seed70	0.686	0.946	0.547	0.741	0.913	0.863	0.657	0.912	0.698	0.697
	seed80	0.606	0.798	0.503	0.906	0.773	0.811	0.63	0.854	0.764	0.86				seed80	0.691	0.933	0.522	0.757	0.885	0.906	0.627	0.907	0.748	0.725
	mean_aupr	0.588	0.805	0.535	0.907	0.83	0.798	0.664	0.794	0.753	0.883				mean_aupr	0.688	0.948	0.531	0.755	0.873	0.894	0.638	0.912	0.703	0.711
	std_aupr (5_folds*5_seeds)	0.032	0.143	0.097	0.096	0.138	0.119	0.099	0.088	0.107	0.079				std_aupr (5_folds*5_seeds)	0.033	0.045	0.094	0.178	0.102	0.067	0.078	0.061	0.093	0.109
auc_weight_ppi	Drug	Etoposide	PLX4720	PLX4720_451Lu	Gefitinib	Vorinostat	AR-42	NVP-TAE684	Afatinib	Sorafenib	Cetuximab			auc_smote_ppi	Drug	Etoposide	PLX4720	PLX4720_451Lu	Gefitinib	Vorinostat	AR-42	NVP-TAE684	Afatinib	Sorafenib	Cetuximab
	seed42	0.49	0.814	0.383	0.704	0.731	0.774	0.553	0.589	0.622	0.661				seed42	0.545	0.783	0.356	0.507	0.636	0.761	0.481	0.583	0.593	0.582
	seed50	0.498	0.73	0.357	0.782	0.76	0.806	0.556	0.504	0.597	0.625				seed50	0.554	0.789	0.371	0.494	0.614	0.713	0.493	0.55	0.646	0.593
	seed60	0.49	0.807	0.38	0.804	0.852	0.715	0.55	0.574	0.633	0.615				seed60	0.531	0.842	0.323	0.444	0.575	0.734	0.493	0.506	0.614	0.574
	seed70	0.505	0.706	0.436	0.805	0.859	0.788	0.571	0.585	0.633	0.671				seed70	0.529	0.771	0.366	0.516	0.616	0.752	0.456	0.558	0.661	0.585
	seed80	0.518	0.778	0.354	0.742	0.82	0.79	0.553	0.571	0.557	0.619				seed80	0.562	0.807	0.355	0.476	0.633	0.724	0.483	0.537	0.588	0.578
	mean_auc	0.5	0.767	0.382	0.767	0.805	0.775	0.556	0.564	0.609	0.638				mean_auc	0.544	0.798	0.354	0.487	0.615	0.737	0.481	0.547	0.62	0.582
	std_auc (5_folds*5_seeds)	0.037	0.146	0.105	0.133	0.103	0.087	0.105	0.17	0.116	0.143				std_auc (5_folds*5_seeds)	0.035	0.123	0.082	0.246	0.177	0.13	0.083	0.15	0.077	0.092
aupr_weight_ppi	Drug	Etoposide	PLX4720	PLX4720_451Lu	Gefitinib	Vorinostat	AR-42	NVP-TAE684	Afatinib	Sorafenib	Cetuximab			aupr_smote_ppi	Drug	Etoposide	PLX4720	PLX4720_451Lu	Gefitinib	Vorinostat	AR-42	NVP-TAE684	Afatinib	Sorafenib	Cetuximab
	seed42	0.547	0.845	0.447	0.795	0.783	0.803	0.624	0.634	0.661	0.711				seed42	0.577	0.857	0.43	0.61	0.717	0.803	0.531	0.643	0.663	0.667
	seed50	0.544	0.768	0.438	0.841	0.763	0.857	0.63	0.589	0.651	0.665				seed50	0.581	0.853	0.445	0.598	0.705	0.744	0.544	0.652	0.709	0.621
	seed60	0.544	0.823	0.459	0.849	0.87	0.751	0.604	0.617	0.682	0.666				seed60	0.569	0.889	0.409	0.547	0.679	0.798	0.535	0.594	0.646	0.648
	seed70	0.554	0.738	0.474	0.873	0.862	0.787	0.648	0.637	0.674	0.739				seed70	0.571	0.833	0.434	0.608	0.718	0.8	0.518	0.656	0.725	0.661
	seed80	0.559	0.824	0.448	0.807	0.861	0.852	0.614	0.61	0.61	0.65				seed80	0.59	0.872	0.429	0.572	0.718	0.777	0.541	0.602	0.627	0.645
	mean_aupr	0.55	0.799	0.453	0.833	0.828	0.81	0.624	0.617	0.656	0.686				mean_aupr	0.578	0.861	0.429	0.587	0.708	0.785	0.534	0.629	0.674	0.649
	std_aupr (5_folds*5_seeds)	0.03	0.125	0.072	0.091	0.097	0.088	0.096	0.141	0.113	0.122				std_aupr (5_folds*5_seeds)	0.031	0.076	0.069	0.19	0.139	0.111	0.052	0.127	0.079	0.09

## Sheet: TableS2
Name	Targets	Target pathway	Mechanism of action (MoA)	MoA from	PubCHEM
Gefitinib	EGFR	EGFR signaling	Gefitinib is an inhibitor of the epidermal growth factor receptor (EGFR) tyrosine kinase that binds to the adenosine triphosphate (ATP)-binding site of the enzyme. By inhibiting EGFR tyrosine kinase, the downstream signaling cascades are also inhibited, resulting in inhibited malignant cell proliferation.	DrugBank	123631
Vorinostat	HDAC inhibitor Class I, IIa, IIb, IV	Chromatin histone acetylation	Vorinostat inhibits the enzymatic activity of histone deacetylases HDAC1, HDAC2 and HDAC3 (Class I) and HDAC6 (Class II), causes the accumulation of acetylated histones and induces cell cycle arrest and/or apoptosis of some transformed cells. The mechanism of the antineoplastic effect of vorinostat has not been fully characterized.	DrugBank	5311
AR-42	HDAC1	Chromatin histone acetylation	It acts primarily by inhibiting HDAC1 activity rather than HDAC1 expression. The cell cycle inhibitor p21 is frequently epigenetically silenced by HDACs in tumors. AR-42 inhibits the growth of ESCC cells by up-regulating the expression of p21 and blocking the transduction of multiple signaling cascades related to pro-proliferation and anti-apoptosis, especially the Stat3-mediated signaling.	PMC6930838	6918848
NVP-TAE684	ALK	RTK signaling	NVP-TAE684 treatment resulted in a rapid and sustained inhibition of phosphorylation of NPM-ALK and its downstream effectors and subsequent induction of apoptosis and cell cycle arrest. In vivo, NVP-TAE684 suppressed lymphomagenesis in two independent models of ALK-positive ALCL and induced regression of established Karpas-299 lymphomas. NVP-TAE684 also induced down-regulation of CD30 expression	DrugBank	16038120
Afatinib	EGFR, ERBB2	EGFR signaling	Afatinib is a potent and selective, irreversible ErbB family blocker. Afatinib covalently binds to and irreversibly blocks signaling from all homo and heterodimers formed by the ErbB family members EGFR (ErbB1), HER2 (ErbB2), ErbB3 and ErbB4.	DrugBank	10184653
Sorafenib	PDGFR, KIT, VEGFR, RAF	RTK signaling	Sorafenib interacts with multiple intracellular (CRAF, BRAF and mutant BRAF) and cell surface kinases (KIT, FLT-3, VEGFR-2, VEGFR-3, and PDGFR-ß). Several of these kinases are thought to be involved in angiogenesis, thus sorafenib reduces blood flow to the tumor. Sorafenib is unique in targeting the Raf/Mek/Erk pathway. By inhibiting these kinases, genetic transcription involving cell proliferati…	DrugBank	216239
Cetuximab	EGFR	EGFR signaling	Cetuximab could bind to domain III of EGFR, prevents the receptor from adopting an extended conformation and thereby inhibits EGFR activation, as well as phosphorylation and activation of receptor-associated kinases (MAPK, PI3K/Akt, Jak/Stat). Inhibition of the EGFR signalling pathway ultimately leads to inhibition of cell cycle progression, cell survival pathways, and tumour cell motility and in…	DrugBank	85668777

## Sheet: Table S3
# Table S3a) The EpiSen status and corresponding drug sensitivity
Cell lines	Drugs	EpiSen status and drug sensitivity
JHU006	Gefitinib	EpiSen-high: Sensitive	Episen-low: Resistant
	Vorinostat	Episen-high: Resistant	Episen-low: Sensitive
	AR-42	Episen-high: Resistant	Episen-low: Sensitive
SCC47	NVP-TAE684	EpiSen-high: Sensitive	Episen-low: Resistant
	Afatinib	EpiSen-high: Sensitive	Episen-low: Resistant
	Sorafenib	Episen-high: Resistant	Episen-low: Sensitive
	Cetuximab	EpiSen-high: Sensitive	Episen-low: Resistant
# Table S3b) Fisher exact test for source domain cell lines from solid tumor origin and from hematopoietic cell line origin (for the seven drugs which the scRNA-seq sequenced prior treatment)
Drug	Category	resistent	sensitive	Fisher exact test
Gefitinib	Solid	569	106	0.0007		Drug	resistent	sensitive		Drug	resistent	sensitive
Gefitinib	hematopoietic	145	9			Gefitinib	569	106		Gefitinib	145	9
Vorinostat	Solid	661	19	< 0.00001		Vorinostat	661	19		Vorinostat	113	41
Vorinostat	hematopoietic	113	41			AR-42	718	32		AR-42	93	48
AR-42	Solid	718	32	< 0.00001		NVP-TAE684	232	21		NVP-TAE684	126	16
AR-42	hematopoietic	93	48			Afatinib	533	146		Afatinib	149	4
NVP-TAE684	Solid	232	21	0.3696		Sorafenib	241	10		Sorafenib	121	21
NVP-TAE684	hematopoietic	126	16			Cetuximab	589	120		Cetuximab	150	2
Afatinib	Solid	533	146	< 0.00001
Afatinib	hematopoietic	149	4
Sorafenib	Solid	241	10	0.0003
Sorafenib	hematopoietic	121	21
Cetuximab	Solid	589	120	< 0.00001
Cetuximab	hematopoietic	150	2

## Sheet: Table S4
# Performance of model a (source domain includes both solid cell lines and hematopoietic cell lines) vs. model b (source domain only includes solid cell lines)
auc_weight_solid	Drug	Gefitinib	Vorinostat	AR-42	NVP-TAE684	Afatinib	Sorafenib	Cetuximab			auc_smote_solid	Drug	Gefitinib	Vorinostat	AR-42	NVP-TAE684	Afatinib	Sorafenib	Cetuximab
	seed42	0.976	0.8	0.956	0.79	0.912	0.438	0.917				seed42	0.897	0.675	0.976	0.807	0.914	0.683	0.728
	seed50	0.968	0.848	0.958	0.615	0.887	0.399	0.943				seed50	0.935	0.66	0.977	0.764	0.871	0.581	0.797
	seed60	0.952	0.872	0.976	0.75	0.846	0.524	0.936				seed60	0.959	0.606	0.968	0.754	0.858	0.619	0.754
	seed70	0.986	0.907	0.967	0.761	0.851	0.6	0.903				seed70	0.939	0.66	0.986	0.739	0.854	0.59	0.763
	seed80	0.899	0.837	0.982	0.707	0.904	0.453	0.947				seed80	0.936	0.637	0.956	0.779	0.854	0.635	0.704
	mean_auc	0.956	0.853	0.968	0.725	0.88	0.483	0.929				mean_auc	0.933	0.648	0.973	0.769	0.87	0.622	0.749
	std_auc (5_folds*5_seeds)	0.062	0.099	0.041	0.157	0.068	0.208	0.052				std_auc (5_folds*5_seeds)	0.065	0.123	0.038	0.148	0.077	0.144	0.11
aupr_weight_solid	Drug	Gefitinib	Vorinostat	AR-42	NVP-TAE684	Afatinib	Sorafenib	Cetuximab			aupr_smote_solid	Drug	Gefitinib	Vorinostat	AR-42	NVP-TAE684	Afatinib	Sorafenib	Cetuximab
	seed42	0.975	0.823	0.949	0.813	0.91	0.516	0.914				seed42	0.916	0.73	0.964	0.836	0.927	0.722	0.756
	seed50	0.968	0.828	0.965	0.668	0.876	0.503	0.944				seed50	0.951	0.702	0.976	0.786	0.885	0.643	0.834
	seed60	0.951	0.881	0.981	0.807	0.85	0.584	0.919				seed60	0.972	0.663	0.967	0.806	0.866	0.668	0.802
	seed70	0.989	0.905	0.968	0.805	0.845	0.626	0.897				seed70	0.959	0.741	0.983	0.767	0.852	0.642	0.814
	seed80	0.909	0.837	0.986	0.748	0.912	0.506	0.952				seed80	0.958	0.702	0.953	0.811	0.863	0.685	0.743
	mean_aupr	0.959	0.855	0.97	0.768	0.878	0.547	0.925				mean_aupr	0.951	0.708	0.968	0.801	0.879	0.672	0.79
	std_aupr (5_folds*5_seeds)	0.063	0.111	0.045	0.138	0.081	0.146	0.061				std_aupr (5_folds*5_seeds)	0.052	0.121	0.049	0.128	0.077	0.106	0.093

## Sheet: Table S5
# Hyper-parameters for each drug that selected based on the performance of source domain validation set
drug & hypers	h_dim	z_dim	epoch	lam1	mbS	mbT		h_dim: node number for the first layer of feature extractor
Etoposide	512	128	10	2	8	8		z_dim: node number for the last layer of drug predictor
PLX4720 (A375)	512	256	100	0.2	32	32		epoch : number of epochs for model training
PLX4720 (451Lu)	512	256	100	1	8	8		lam1: weight (ratio) of loss function of drug sensitivity predictor to the loss function of domain discriminator
Gefitinib	1024	256	20	0.2	32	32		mbS: batch size of source domain data during training
Vorinostat	1024	128	20	0.8	8	8		mbT: batch size of target domain data during training
AR-42	1024	256	40	0.6	8	8
NVP-TAE684	1024	128	10	2	8	8
Afatinib	1024	128	100	4	8	8
Sorafenib	512	128	20	5	8	8
Cetuximab	1024	256	30	3	32	32
# Hyper-parameters for each drug that selected based on the performance of source domain validation set (SC-5K adjustment, cells prior to treatment)
drug & hypers	h_dim	z_dim	epoch	lam1	mbS	mbT	adj
Gefitinib	512	128	100	0.2	32	32	Y
Vorinostat	1024	128	60	5	8	8	Y
AR-42	512	256	80	2	8	8	Y
NVP-TAE684	512	128	30	0.2	32	32	Y
Afatinib	512	128	60	4	8	8	Y
Sorafenib	1024	256	20	0.2	32	32	Y
Cetuximab	1024	256	30	0.8	8	8	Y

## Sheet: Table S6
# Performance of model without SC-5k normalization vs. model with SC-5k normalization (sequenced before the treatment of anti-cancer drugs)
auc_weight	Drug	Gefitinib	Vorinostat	AR-42	NVP-TAE684	Afatinib	Sorafenib	Cetuximab	ave_7ccle		auc_weight_adj	Drug	Gefitinib	Vorinostat	AR-42	NVP-TAE684	Afatinib	Sorafenib	Cetuximab	ave_7ccle
	seed42	0.96	0.931	0.967	0.699	0.885	0.599	0.946	0.855286			seed42	0.814	0.971	0.829	0.707	0.926	0.767	0.906	0.845714
	seed50	0.944	0.835	0.971	0.658	0.894	0.619	0.944	0.837857			seed50	0.866	0.988	0.776	0.718	0.889	0.761	0.876	0.839143
	seed60	0.973	0.855	0.976	0.637	0.874	0.578	0.907	0.828571			seed60	0.863	1	0.853	0.725	0.932	0.79	0.91	0.867571
	seed70	0.982	0.947	0.932	0.476	0.849	0.493	0.904	0.797571			seed70	0.86	1	0.838	0.749	0.908	0.785	0.972	0.873143
	seed80	0.974	0.94	0.995	0.519	0.9	0.619	0.912	0.837			seed80	0.894	0.99	0.807	0.678	0.893	0.843	0.833	0.848286
	mean_auc	0.967	0.902	0.968	0.598	0.88	0.582	0.923	0.831429			mean_auc	0.859	0.99	0.821	0.715	0.91	0.789	0.899	0.854714
	std_auc (5_folds*5_seeds)	0.041	0.126	0.055	0.26	0.084	0.206	0.045				std_auc(5_folds*5_seeds)	0.112	0.032	0.166	0.164	0.054	0.108	0.084
aupr_weight	Drug	Gefitinib	Vorinostat	AR-42	NVP-TAE684	Afatinib	Sorafenib	Cetuximab	ave_7ccle		aupr_weight_adj	Drug	Gefitinib	Vorinostat	AR-42	NVP-TAE684	Afatinib	Sorafenib	Cetuximab	ave_7ccle
	seed42	0.971	0.94	0.971	0.737	0.893	0.653	0.959	0.874857			seed42	0.856	0.97	0.837	0.723	0.916	0.768	0.909	0.854143
	seed50	0.953	0.841	0.965	0.717	0.922	0.647	0.944	0.855571			seed50	0.886	0.988	0.786	0.762	0.897	0.785	0.876	0.854286
	seed60	0.976	0.868	0.977	0.691	0.874	0.626	0.913	0.846429			seed60	0.898	1	0.853	0.78	0.94	0.788	0.903	0.880286
	seed70	0.984	0.95	0.94	0.568	0.862	0.564	0.883	0.821571			seed70	0.876	1	0.838	0.779	0.925	0.792	0.968	0.882571
	seed80	0.981	0.92	0.995	0.605	0.894	0.646	0.905	0.849429			seed80	0.905	0.992	0.792	0.704	0.906	0.846	0.847	0.856
	mean_aupr	0.973	0.904	0.97	0.664	0.889	0.627	0.921	0.849714			mean_aupr	0.884	0.99	0.821	0.75	0.917	0.796	0.901	0.865571
	std_aupr(5_folds*5_seeds)	0.033	0.124	0.052	0.207	0.081	0.166	0.06				std_aupr (5_folds*5_seeds)	0.094	0.033	0.162	0.141	0.059	0.111	0.084
auc_smote	Drug	Gefitinib	Vorinostat	AR-42	NVP-TAE684	Afatinib	Sorafenib	Cetuximab	ave_7ccle		auc_smote_adj	Drug	Gefitinib	Vorinostat	AR-42	NVP-TAE684	Afatinib	Sorafenib	Cetuximab	ave_7ccle
	seed42	0.795	0.938	0.737	0.658	0.933	0.764	0.781	0.800857			seed42	0.915	0.654	0.895	0.693	0.854	0.811	0.726	0.792571
	seed50	0.777	0.948	0.815	0.713	0.924	0.836	0.829	0.834571			seed50	0.917	0.71	0.835	0.686	0.871	0.835	0.778	0.804571
	seed60	0.786	0.948	0.813	0.711	0.919	0.769	0.742	0.812571			seed60	0.88	0.718	0.817	0.757	0.9	0.803	0.7	0.796429
	seed70	0.739	0.924	0.835	0.639	0.914	0.753	0.854	0.808286			seed70	0.884	0.734	0.85	0.733	0.879	0.818	0.826	0.817714
	seed80	0.768	0.953	0.807	0.547	0.936	0.733	0.783	0.789571			seed80	0.906	0.735	0.824	0.674	0.896	0.746	0.722	0.786143
	mean_auc	0.773	0.942	0.801	0.654	0.925	0.771	0.798	0.809143			mean_auc	0.9	0.71	0.844	0.709	0.88	0.802	0.751	0.799429
	std_auc(5_folds*5_seeds)	0.14	0.054	0.109	0.183	0.047	0.129	0.13				std_auc (5_folds*5_seeds)	0.095	0.111	0.122	0.169	0.063	0.128	0.153
aupr_smote	Drug	Gefitinib	Vorinostat	AR-42	NVP-TAE684	Afatinib	Sorafenib	Cetuximab	ave_7ccle		aupr_smote_adj	Drug	Gefitinib	Vorinostat	AR-42	NVP-TAE684	Afatinib	Sorafenib	Cetuximab	ave_7ccle
	seed42	0.852	0.959	0.767	0.685	0.947	0.789	0.828	0.832429			seed42	0.929	0.672	0.905	0.719	0.892	0.854	0.759	0.818571
	seed50	0.828	0.96	0.803	0.709	0.944	0.859	0.858	0.851571			seed50	0.939	0.75	0.823	0.714	0.898	0.848	0.825	0.828143
	seed60	0.827	0.959	0.85	0.77	0.931	0.793	0.8	0.847143			seed60	0.906	0.771	0.831	0.803	0.918	0.84	0.769	0.834
	seed70	0.79	0.942	0.868	0.682	0.919	0.765	0.889	0.836429			seed70	0.892	0.78	0.89	0.765	0.911	0.834	0.858	0.847143
	seed80	0.821	0.968	0.843	0.629	0.952	0.766	0.84	0.831286			seed80	0.936	0.78	0.826	0.7	0.92	0.789	0.771	0.817429
	mean_aupr	0.824	0.958	0.826	0.695	0.938	0.794	0.843	0.839714			mean_aupr	0.92	0.75	0.855	0.74	0.908	0.833	0.797	0.829
	std_aupr(5_folds*5_seeds)	0.125	0.038	0.097	0.173	0.04	0.117	0.105				std_aupr(5_folds*5_seeds)	0.076	0.102	0.115	0.162	0.042	0.109	0.123

## Sheet: Table S7
# Performance of model without SC-5k normalization vs. model with SC-5k normalization (sequenced before the treatment of anti-cancer drugs)
# a) Average AUC results of SCAD with and without scRNA-seq dataset normalization (cells prior to treatment)
AUC Weight all	Gefitinib	Vorinostat	AR-42	NVP-TAE684	Afatinib	Sorafenib	Cetuximab	Average
Non-adjusted	0.967	0.902	0.968	0.598	0.88	0.582	0.923	0.831
SC-5K adjusted	0.859	0.99	0.821	0.715	0.91	0.789	0.899	0.855
Ensemble	0.909	0.986	0.94	0.686	0.902	0.785	0.929	0.877
# b) Average AUPR results of SCAD with and without scRNA-seq dataset normalization (cells prior to treatment)
AUPR Weight al	Gefitinib	Vorinostat	AR-42	NVP-TAE684	Afatinib	Sorafenib	Cetuximab	Average
Non-adjusted	0.973	0.904	0.97	0.664	0.889	0.627	0.921	0.85
SC-5K adjusted	0.884	0.99	0.821	0.75	0.917	0.796	0.901	0.866
Ensemble	0.927	0.988	0.936	0.734	0.909	0.79	0.928	0.887
